# Supplementary material for: Multielectrode Arrays as a Means to Study Exocytosis in Human Platelets
Source: Biosensors (Basel). 2023 Jan 4;13(1):86. doi: 10.3390/bios13010086 (PMC9855894; doi:10.3390/bios13010086)
Supplement: Supplementary file 1 [file biosensors-13-00086-s001.zip]

Archive with 1 entries (1 files):
- biosensors-2072718-supplementary.pdf
